# Supplementary material for: Influenza Screening via Deep Learning Using a Combination of Epidemiological and Patient-Generated Health Data: Development and Validation Study
Source: J Med Internet Res. 2020 Oct 29;22(10):e21369. doi: 10.2196/21369 (PMC7661232; doi:10.2196/21369)
Supplement: Multimedia Appendix 1 [file jmir_v22i10e21369_app1.xlsx]

## Sheet: multimedia_appendix_1_app_based
2017		2018
week_number	value	week_number	value
1	0.142655	1	0.0267681
2	0.0805085	2	0.00507185
3	0.0564972	3	0.00422654
4	0.0329567	4	0.00197239
5	0.027307	5	0.0200056
6	0.0193032	6	0.0473373
7	0.0108286	7	0.0363483
8	0.00988701	8	0.0231051
9	0.0094162	9	0.0154973
10	0.00423729	10	0.00760778
11	0.00894539	11	0.00788955
12	0.0155367	12	0.00873485
13	0.0249529	13	0.00873485
14	0.0258945	14	0.00225416
15	0.0235405	15	0.003663
16	0.0136535	16	0.00394477
17	0.0155367	17	0.00281769
18	0.0164783	18	0.003663
19	0.00517891	19	0.00479008
20	0.00329567	20	0.00338123
21	0.00282486	21	0.00422654
22	0.00376648	22	0.00197239
23	0.00188324	23	0.000563539
24	0	24	0.000845309
25	0	25	0.000845309
26	0	26	0.00028177
27	0	27	0.00028177
28	0	28	0.000563539
29	0	29	0.000563539
30	0.00047081	30	0.000563539
31	0	31	0.000845309
32	0	32	0.00028177
33	0	33	0.00028177
34	0	34	0
35	0.00047081	35	0.00028177
36	0.00047081	36	0.000563539
37	0.00047081	37	0.00028177
38	0.00047081	38	0.00028177
39	0	39	0.00028177
40	0.00094162	40	0.00112708
41	0.00047081	41	0.000845309
42	0	42	0.00225416
43	0	43	0.00422654
44	0.00047081	44	0.00591716
45	0.00094162	45	0.00788955
46	0.00141243	46	0.0135249
47	0.00329567	47	0.0216963
48	0.00894539	48	0.0518456
49	0.0291902	49	0.0853762
50	0.084275	50	0.138349
51	0.152542	51	0.22457
52	0.159605	52	0.190758
53	0.00047081
